# Supplementary material for: Barriers and Enablers to a Hospital-to-Home, Combined Exercise and Nutrition, Self-Managed Program for Pre-Frail and Frail Hospitalised Older Adults
Source: Healthcare (Basel). 2024 Mar 18;12(6):678. doi: 10.3390/healthcare12060678 (PMC10970091; doi:10.3390/healthcare12060678)
Supplement: Supplementary file 1 [file healthcare-12-00678-s001.zip]

Archive with 2 entries (2 files):
- Online Supplementary File S1.pdf
- Online Supplementary File S2.pdf
